# Supplementary material for: Photochemical Consideration in the Interactions between Blood Proteins and Layered Inorganic Materials
Source: Int J Mol Sci. 2022 Sep 26;23(19):11367. doi: 10.3390/ijms231911367 (PMC9570392; doi:10.3390/ijms231911367)
Supplement: Supplementary file 1 [file ijms-23-11367-s001.zip]

Archive with 1 entries (1 files):
- ijms-1915930-supplementary.pdf
